# Supplementary material for: Nitrogen-Blowing Assisted Strategy for Fabricating Large-Area Organic Solar Modules with an Efficiency of 15.6%
Source: Polymers (Basel). 2024 Jun 4;16(11):1590. doi: 10.3390/polym16111590 (PMC11174350; doi:10.3390/polym16111590)
Supplement: Supplementary file 1 [file polymers-16-01590-s001.zip]

Archive with 1 entries (1 files):
- polymers-2983463-supplementary.pdf
